# Supplementary material for: Identification of Novel Loci and Candidate Genes for Resistance to Powdery Mildew in a Resequenced Cucumber Germplasm
Source: Genes (Basel). 2021 Apr 16;12(4):584. doi: 10.3390/genes12040584 (PMC8072792; doi:10.3390/genes12040584)
Supplement: Supplementary file 1 [file genes-12-00584-s001.zip]

Archive with 9 entries (8 files):
- genes-1137498-supplementary/Supplemenrary file4.4/
- genes-1137498-supplementary/Supplemenrary file4.4/2021-02-20 Supplementary Figure.pptx
- genes-1137498-supplementary/Supplemenrary file4.4/2021-02-20 Supplementary file 1___DI.xlsx
- genes-1137498-supplementary/Supplemenrary file4.4/2021-02-20 Supplementary file 2___DI of types.xlsx
- genes-1137498-supplementary/Supplemenrary file4.4/2021-02-20 Supplementary file 3_HR HS lines.xlsx
- genes-1137498-supplementary/Supplemenrary file4.4/2021-02-20 Supplementary file 4_SNPs and overlap with other study.docx
- genes-1137498-supplementary/Supplemenrary file4.4/2021-02-20 Supplementary file 5_hyplotypes.xlsx
- genes-1137498-supplementary/Supplemenrary file4.4/2021-02-20 Supplementary file 6_S-genes.xlsx
- genes-1137498-supplementary/Supplemenrary file4.4/2021-02-20 Supplementary file 7_identified genes.xlsx
