# Supplementary material for: Identification of Novel Loci and Candidate Genes for Resistance to Powdery Mildew in a Resequenced Cucumber Germplasm
Source: Genes (Basel). 2021 Apr 16;12(4):584. doi: 10.3390/genes12040584 (PMC8072792; doi:10.3390/genes12040584)
Supplement: Supplementary file 1 [file genes-12-00584-s001.zip › genes-1137498-supplementary/Supplemenrary file4.4/2021-02-20 Supplementary file 1___DI.xlsx]

## Sheet: Sheet1
Code in our study	Individual code	Group	PI CGN#	Name	Origin	pm_2013S	pm_2014S	pm_2014A	pm_2016S
CG1	CG5539	Eurasian	PI 512596	A-C-3	Spain, Teruel	53.556	32.716	31.25	93.3333
CG2	CG8191	Indian (Indian_2)	PI 605943	USM 307	India, Rajasthan	37.556	33.951	NA	100
CG3	CG3076	East Asian	PI 504563	Tsuda	Japan	43.333	44.444	44.444	100
CG4	CG3079	East Asian	PI 532523	Sakata Natsusango	Japan	49.937	30.494	55.556	100
CG5	CG5278	Eurasian	CGN19677	M 5	Netherlands	NA	33.889	25.641	96
CG6	CG5756	Eurasian	CGN21670	Klinsky Mestnyj	Former Soviet Union	49.778	44.444	33.987	97.3333
CG7	CG6542	Eurasian	CGN19579	1972 B-2	United States of America	0.667	0	3.472	5.33333
CG8	CG6600	Eurasian	CGN21626	National Pickle	United States of America	49.556	38.889	31.373	100
CG9	CG6601	Eurasian	CGN21627	Spartan Garden MSU-C7-63	United States of America	2.044	0	0.694	5.66667
CG10	CG7023	Eurasian	CGN21616	Rasht	Iran	62	24.444	49.02	89.3333
CG11	CG7086	Eurasian	CGN21684	WJR2930	Iraq	46.667	32.222	28.472	100
CG12	CG7702	Indian (Indian_2)	PI 482412	TGR 580	Zimbabwe	13.222	7.323	11.765	66.6667
CG13	CG7704	Eurasian	CGN21691	N2/81	Dem. Rep. of the Congo	66.667	18.889	32.639	92
CG14	CG7744	Indian (Indian_2)	PI 500361	Inyangu	Zambia, Central	5.667	NA	10.317	70.6667
CG15	CG7747	Indian (Indian_2)	PI 500359	ZM 1065	Zambia, Central	52.889	28.611	NA	89.3333
CG16	CG7748	Indian (Indian_2)	PI 500365	Chibimbi	Zambia, Copperbelt	51.2	29.63	NA	89.3333
CG17	CG8093	Indian (Indian_2)	PI 605988	USM 411	India, Rajasthan	58.4	NA	30.065	100
CG18	CG8094	Indian (Indian_2)	PI 605991	USM 414	India, Rajasthan	0	NA	34.641	NA
CG19	CG8119	Indian (Indian_2)	PI 504570	Small Green	India	38.356	16.667	NA	77.3333
CG20	CG8163	Indian (Indian_2)	PI 606039	KSM 588	India, Madhya Pradesh	31.2	NA	33.333	69.3333
CG21	CG8160	Indian (Indian_2)	PI 606033	Poona Kheera	India, Madhya Pradesh	5.6	16.667	9.259	80
CG23	CG8198	Indian (Indian_2)	PI 605957	USM 321	India, Rajasthan	26.667	42.222	50.327	100
CG25	CG1601	East Asian	G1135	Xin Tai Mi Ci	NA	28.222	23.194	34.815	73.3333
CG26	CG1602	East Asian	G1203	-	228	NA	1.111	17.284	20
CG27	CG1876	East Asian	CGN20243	Cus124/71	China	NA	28.395	41.88	80
CG28	CG3007	East Asian	CGN19829	Kaga Fushinari	Japan	54.933	47.778	48.148	100
CG29	CG3010	East Asian	CGN20853	Sagami Hanpaku Fushinari Kyuri	Japan	40.756	36.667	41.83	94.6667
CG30	CG3011	East Asian	CGN20854	Aonaga Suyo Kyuri	Japan	NA	40.741	38.194	94.6667
CG31	CG3127	East Asian	CGN19828	Cgn19828	Japan	49.6	52.623	49.02	100
CG32	CG5031	Eurasian	CGN20266	Hok	Netherlands	2.222	0.556	3.086	18.6667
CG33	CG5071	Eurasian	-	151G	Europe	NA	12.778	7.843	41.3333
CG35	CG5326	Eurasian	CGN20512	752	Netherlands	1.022	0	6.944	29.3333
CG36	CG5420	Eurasian	CGN20515	Gy 3 (S4)	Poland	10.222	35.556	25.49	78.6667
CG37	CG5479	Eurasian	CGN23617	Muromskij	Russian Federation	10	44.63	29.167	100
CG39	CG5786	Eurasian	G5	-	65G	NA	11.111	6.944	72
CG40	CG5790	Eurasian	G8	G8	NA	4.933	0	12.963	52
CG43	CG6562	Eurasian	CGN19655	SC 53-B (6)	United States of America	47.556	39.012	41.176	96
CG44	CG6578	Eurasian	CGN19844	2163	United States of America	0	0	3.922	10.6667
CG45	CG6586	Eurasian	CGN20898	SC 50	United States of America	16.222	21.111	21.569	84
CG47	CG6663	Eurasian	G1632	GY14	NA	18.4	28.395	30.719	93.3333
CG49	CG8039	Indian (Indian_2)	CGN23002	JL-14 Dhillon	India	29.2	NA	30.556	100
CG50	CG8712	Indian (Indian_2)	CGN20890	Ketimun Tjarang/Putih	Indonesia	NA	29.259	30.247	86.6667
CG51	CG8724	Indian (Indian_2)	CGN20517	Yellow 1	Sri Lanka	0	NA	5.926	73.3333
CG55	CG4357	East Asian	G13	Chuan Bai	China, Sichuan	42.756	50	48.611	100
CG56	CG4358	East Asian	G14	K2148	China	9.556	41.975	38.095	65.3333
CG59	CG4354	East Asian	G17	Ji Han	China, Jinlin	25.111	47.778	27.451	98.6667
CG61	CG3143	East Asian	NA	185	Japan	28.444	53.704	51.852	100
CG62	CG4353	East Asian	G6	Bai Ye San 04870	China	56.2	NA	50.617	100
CG63	CG6647	Eurasian	PI 561148	Marketmore 76	United States of America, New York	3.244	7.778	6.79	17.3333
CG64	CG0002	Indian (Indian_1)	PI 183967	11621	India, Meghalaya	5	26.543	NA	93.3333
CG68	CG9146	Xishuangbanna	BN15	Ban Na Huang Gua 15	China, Xishuangbanna	NA	NA	4.938	NA
CG69	CG9153	Xishuangbanna	BN21	Yuan Xing Huang Pi Huang Gua	China, Xishuangbanna	NA	1.852	3.268	4
CG70	CG9160	Xishuangbanna	BN28	Bai Chang Yuan Huang Gua	China, Xishuangbanna	0	0	NA	0
CG72	CG9165	Xishuangbanna	BN32	Bai Pi Yuan Huang Gua	China, Xishuangbanna	0.333	1.852	NA	0
CG78	CG9187	Xishuangbanna	BN53	Ban Na Huang Gua 53	China, Xishuangbanna	64	55.556	50.617	100
CG81	CG9197	Xishuangbanna	BN62	Na Jing Di Huang Gua 1	China, Xishuangbanna	1.778	4.444	NA	NA
CG82	CG9198	Xishuangbanna	BN63	Na Jing Di Huang Gua 2	China, Xishuangbanna	0	0	NA	NA
CG83	CG9199	Xishuangbanna	BN64	Ben Di Di Huang Gua	China, Xishuangbanna	10.133	0	NA	NA
CG85	CG9203	Xishuangbanna	BN68	Di Huang Gua	China, Xishuangbanna	25.6	31.25	49.383	80
CG86	CG0001	Indian (Indian_1)	Ames 28156	LJ 90430	India	8	10.859	NA	93.3333
CG87	CG0003	Indian (Indian_2)	PI 215589	13598	India, Uttar Pradesh	15.289	9.877	19.753	69.3333
CG88	CG0005	Indian (Indian_1)	PI 504564	VIR 3147	India	32.222	NA	33.333	77.3333
CG89	CG1043	East Asian	Ⅱ5A1269	CM8537-1-2-1-1-0-1-1-1	China, Jilin	36.444	29.444	48.148	100
CG90	CG1077	East Asian	Ⅱ5A0152	Qing Pi Ba Cha	China, Jilin	6.778	27.222	14.198	21.3333
CG91	CG1083	East Asian	Ⅱ5A0156	Da Qing7314-2-6-1-1	China, Jilin	43.556	48.889	49.383	100
CG92	CG8916	Indian (Indian_2)	PI 163213	Khira	Pakistan, Punjab	37.556	45.802	41.975	100
CG93	CG1149	East Asian	Ⅱ5A1164	Tong Liao Mi Ci	China, Tianjin	46.889	38.272	53.086	97.3333
CG94	CG1541	East Asian	Ⅱ5A0614	Liao Yang Ye San	China, Liaoning	1.333	24.747	5.229	60
CG95	CG1292	East Asian	Ⅱ5A1008	He Cha Huang Gua	China, Hebei	0.8	18.272	17.284	40
CG96	CG1322	East Asian	Ⅱ5A1087	Qian Qi Li Huang Gua	China, Hebei	43	42.222	36.42	96
CG97	CG4041	East Asian	Ⅱ5A0386	Da Ci Huang Gua	China, Sichuan	15.933	40	29.63	76
CG98	CG1071	East Asian	Ⅱ5A0594	Fu Song Ye San	China, Jilin	18.8	29.012	30.247	92
CG99	CG1373	East Asian	Ⅱ5A0108	Ye San Bai	China, Hebei	5.067	18.333	11.111	59.1111
CG100	CG1697	East Asian	Ⅱ5A0337	Jia Huang Gua	China, Shandong	40.311	NA	20.988	86.6667
CG101	CG5801	East Asian	QT127	Jin Yan Er Hao	China, Shangdong	1.111	3.086	4.938	41.3333
CG102	CG1811	East Asian	Ⅱ5A0173	Qing Dao Qiu Ye Er San	China, Shandong	21.556	40.741	34.568	93.3333
CG103	CG3085	East Asian	PI 227210	Honshu Aibai	Japan,	26.356	44.444	37.037	96
CG104	CG3087	East Asian	PI 267942	Sekino No. 2 (Ochiai No.	Japan, Osaka	43.556	43.333	48.148	100
CG105	CG4081	East Asian	Ⅱ5A1135	Qiu Huang Gua	China, Guangdong	0	12.346	0	54.6667
CG106	CG4182	East Asian	Ⅱ5A0061	Leng Lu Huang Gua	China, Hunan	25.556	38.889	43.704	100
CG107	CG4210	East Asian	Ⅱ5A1482	71 Hao Huang Gua	China, Chongqing	2.222	3.395	16.049	60
CG108	CG1778	East Asian	Ⅱ5A0771	Huang Gua	China, Shandong	35.6	27.901	25.926	90.6667
CG109	CG5232	Eurasian	PI 288995	Nemet Kigyo	Hungary	50.889	49.846	43.056	96
CG110	CG5234	Eurasian	PI 326594	Kecskemeti Hamvas	Hungary	50.667	36.296	36.601	100
CG111	CG5483	Eurasian	PI 263047	Altaisky Ranny(Altaiski)	Russian Federation, Altay	31.333	53.056	23.529	100
CG112	CG5670	Eurasian	PI 338236	Ames 1208	Turkey, Kayseri	44.2	44.444	37.778	100
CG113	CG5797	Eurasian	PI 172843	8181	Turkey, Mardin	34.667	39.506	37.374	100
CG114	CG6508	Eurasian	Ames 21698	Puerta-Rico #6	Puerto Rico	58	51.111	34.641	100
CG115	CG7017	Eurasian	PI 221440	Khiar; Badreng-i-Savareh	Afghanistan, Paktia	NA	31.481	33.333	NA
CG116	CG7110	Eurasian	PI 181752	9748	Syria	47.333	30.071	31.852	97.3333
CG117	CG8099	Indian (Indian_2)	PI 175120	Khira	India	54.333	48.148	33.951	90
CG118	CG8216	Indian (Indian_2)	PI 173892	Pradesh Khira	India, Uttar	51.867	NA	34.127	94.6667
CG120	CG1247	East Asian	Ⅱ5A0197	Huang Tie Wu Ci Gua(Da Ci Huang Gua)	China, Shanxi	46.4	47.778	47.712	96
CG201	CG1031	East Asian	Ⅱ5A0141	Bei Jing Xiao Ci	China, Beijing	20.444	37.963	23.611	85.3333
