# Supplementary material for: Identification of Novel Loci and Candidate Genes for Resistance to Powdery Mildew in a Resequenced Cucumber Germplasm
Source: Genes (Basel). 2021 Apr 16;12(4):584. doi: 10.3390/genes12040584 (PMC8072792; doi:10.3390/genes12040584)
Supplement: Supplementary file 1 [file genes-12-00584-s001.zip › genes-1137498-supplementary/Supplemenrary file4.4/2021-02-20 Supplementary file 2___DI of types.xlsx]

## Sheet: Sheet1
Supplementary file 2, The means Disease Index (DI) of each market type in the four experiments
		East Asian	Eurasian	Indian	Xishuangbanna
Total genotypes inlcuded in this study		35	29	21	9
Average DI of all the four experiments		32.0373	27.0954	27.1992	17.8233
pm_2013S	tested genotypes	32	25	19	7
	average DI	28.46	30.47	27.71	14.54
pm_2014S	tested genotypes	33	29	13	8
	average DI	33.79	26.28	26.58	11.87
pm_2014A	tested genotypes	35	29	20	4
	average DI	33.86	24.52	27.3	27.05
pm_2016S	tested genotypes	35	28	20	5
	average DI	82.07	73.77	86.03	36.8
