# Supplementary material for: Identification of Novel Loci and Candidate Genes for Resistance to Powdery Mildew in a Resequenced Cucumber Germplasm
Source: Genes (Basel). 2021 Apr 16;12(4):584. doi: 10.3390/genes12040584 (PMC8072792; doi:10.3390/genes12040584)
Supplement: Supplementary file 1 [file genes-12-00584-s001.zip › genes-1137498-supplementary/Supplemenrary file4.4/2021-02-20 Supplementary file 3_HR HS lines.xlsx]

## Sheet: Sheet3
		Supplementary file 3 - The selected highly resistant , intermidate resistant and highly susceptible lines
Code in our study	Individual code	Group	PI CGN#	Name	Origin	pm_2013S	pm_2014S	pm_2014A	pm_2016S
Highly susceptible (HS) lines
CG1	CG5539	Eurasian	PI 512596	A-C-3	Spain, Teruel	53.556	32.716	31.25	93.3333
CG4	CG3079	East Asian	PI 532523	Sakata Natsusango	Japan	49.937	30.494	55.556	100
CG10	CG7023	Eurasian	CGN21616	Rasht	Iran	62	24.444	49.02	89.3333
CG13	CG7704	Eurasian	CGN21691	N2/81	Dem. Rep. of the Congo	66.667	18.889	32.639	92
CG15	CG7747	Indian (Indian_2)	PI 500359	ZM 1065	Zambia, Central	52.889	28.611	NA	89.3333
CG16	CG7748	Indian (Indian_2)	PI 500365	Chibimbi	Zambia, Copperbelt	51.2	29.63	NA	89.3333
CG17	CG8093	Indian (Indian_2)	PI 605988	USM 411	India, Rajasthan	58.4	NA	30.065	100
CG23	CG8198	Indian (Indian_2)	PI 605957	USM 321	India, Rajasthan	26.667	42.222	50.327	100
CG28	CG3007	East Asian	CGN19829	Kaga Fushinari	Japan	54.933	47.778	48.148	100
CG31	CG3127	East Asian	CGN19828	Cgn19828	Japan	49.6	52.623	49.02	100
CG55	CG4357	East Asian	G13	Chuan Bai	China, Sichuan	42.756	50	48.611	100
CG61	CG3143	East Asian	NA	185	Japan	28.444	53.704	51.852	100
CG62	CG4353	East Asian	G6	Bai Ye San 04870	China	56.2	NA	50.617	100
CG78	CG9187	Xishuangbanna	BN53	Ban Na Huang Gua 53	China, Xishuangbanna	64	55.556	50.617	100
CG93	CG1149	East Asian	Ⅱ5A1164	Tong Liao Mi Ci	China, Tianjin	46.889	38.272	53.086	97.3333
CG109	CG5232	Eurasian	PI 288995	Nemet Kigyo	Hungary	50.889	49.846	43.056	96
CG110	CG5234	Eurasian	PI 326594	Kecskemeti Hamvas	Hungary	50.667	36.296	36.601	100
CG111	CG5483	Eurasian	PI 263047	Altaisky Ranny(Altaiski)	Russian Federation, Altay	31.333	53.056	23.529	100
CG114	CG6508	Eurasian	Ames 21698	Puerta-Rico #6	Puerto Rico	58	51.111	34.641	100
CG117	CG8099	Indian (Indian_2)	PI 175120	Khira	India	54.333	48.148	33.951	90
CG118	CG8216	Indian (Indian_2)	PI 173892	Pradesh Khira	India, Uttar	51.867	NA	34.127	94.6667
Highly resistant (HR) lines
CG7	CG6542	Eurasian	CGN19579	1972 B-2	United States of America	0.667	0	3.472	5.33333
CG9	CG6601	Eurasian	CGN21627	Spartan Garden MSU-C7-63	United States of America	2.044	0	0.694	5.66667
CG26	CG1602	East Asian	G1203	-	228	NA	1.111	17.284	20
CG32	CG5031	Eurasian	CGN20266	Hok	Netherlands	2.222	0.556	3.086	18.6667
CG35	CG5326	Eurasian	CGN20512	752	Netherlands	1.022	0	6.944	29.3333
CG44	CG6578	Eurasian	CGN19844	2163	United States of America	0	0	3.922	10.6667
CG63	CG6647	Eurasian	PI 561148	Marketmore 76	United States of America, New York	3.244	7.778	6.79	17.3333
CG69	CG9153	Xishuangbanna	BN21	Yuan Xing Huang Pi Huang Gua	China, Xishuangbanna	NA	1.852	3.268	4
CG70	CG9160	Xishuangbanna	BN28	Bai Chang Yuan Huang Gua	China, Xishuangbanna	0	0	NA	0
CG72	CG9165	Xishuangbanna	BN32	Bai Pi Yuan Huang Gua	China, Xishuangbanna	0.333	1.852	NA	0
CG90	CG1077	East Asian	Ⅱ5A0152	Qing Pi Ba Cha	China, Jilin	6.778	27.222	14.198	21.3333
CG95	CG1292	East Asian	Ⅱ5A1008	He Cha Huang Gua	China, Hebei	0.8	18.272	17.284	40
Intermediate Resistance (IR) lines
CG12	CG7702	Indian (Indian_2)	PI 482412	TGR 580	Zimbabwe	13.222	7.323	11.765	66.6667
CG14	CG7744	Indian (Indian_2)	PI 500361	Inyangu	Zambia, Central	5.667	NA	10.317	70.6667
CG19	CG8119	Indian (Indian_2)	PI 504570	Small Green	India	38.356	16.667	NA	77.3333
CG20	CG8163	Indian (Indian_2)	PI 606039	KSM 588	India, Madhya Pradesh	31.2	NA	33.333	69.3333
CG21	CG8160	Indian (Indian_2)	PI 606033	Poona Kheera	India, Madhya Pradesh	5.6	16.667	9.259	80
CG25	CG1601	East Asian	G1135	Xin Tai Mi Ci	NA	28.222	23.194	34.815	73.3333
CG27	CG1876	East Asian	CGN20243	Cus124/71	China	NA	28.395	41.88	80
CG33	CG5071	Eurasian	-	151G	Europe	NA	12.778	7.843	41.3333
CG36	CG5420	Eurasian	CGN20515	Gy 3 (S4)	Poland	10.222	35.556	25.49	78.6667
CG39	CG5786	Eurasian	-	-	-	NA	11.111	6.944	72
CG40	CG5790	Eurasian	G8	G8	NA	4.933	0	12.963	52
CG51	CG8724	Indian (Indian_2)	CGN20517	Yellow 1	Sri Lanka	0	NA	5.926	73.3333
CG56	CG4358	East Asian	G14	K2148	China	9.556	41.975	38.095	65.3333
CG85	CG9203	Xishuangbanna	BN68	Di Huang Gua	China, Xishuangbanna	25.6	31.25	49.383	80
CG87	CG0003	Indian (Indian_2)	PI 215589	13598	India, Uttar Pradesh	15.289	9.877	19.753	69.3333
CG88	CG0005	Indian (Indian_1)	PI 504564	VIR 3147	India	32.222	NA	33.333	77.3333
CG94	CG1541	East Asian	Ⅱ5A0614	Liao Yang Ye San	China, Liaoning	1.333	24.747	5.229	60
CG97	CG4041	East Asian	Ⅱ5A0386	Da Ci Huang Gua	China, Sichuan	15.933	40	29.63	76
CG99	CG1373	East Asian	Ⅱ5A0108	Ye San Bai	China, Hebei	5.067	18.333	11.111	59.1111
CG101	CG5801	East Asian	QT127	Jin Yan Er Hao	China, Shangdong	1.111	3.086	4.938	41.3333
CG105	CG4081	East Asian	Ⅱ5A1135	Qiu Huang Gua	China, Guangdong	0	12.346	0	54.6667
CG107	CG4210	East Asian	Ⅱ5A1482	71 Hao Huang Gua	China, Chongqing	2.222	3.395	16.049	60
