# Supplementary material for: Identification of Novel Loci and Candidate Genes for Resistance to Powdery Mildew in a Resequenced Cucumber Germplasm
Source: Genes (Basel). 2021 Apr 16;12(4):584. doi: 10.3390/genes12040584 (PMC8072792; doi:10.3390/genes12040584)
Supplement: Supplementary file 1 [file genes-12-00584-s001.zip › genes-1137498-supplementary/Supplemenrary file4.4/2021-02-20 Supplementary file 5_hyplotypes.xlsx]

## Sheet: Sheet1
		CG1	CG10	CG109	CG110	CG111	CG114	CG117	CG118	CG13	CG15	CG16	CG17	CG23	CG28	CG31	CG4	CG55	CG61	CG62	CG78	CG93	CG26	CG32	CG35	CG44	CG63	CG69	CG7	CG70	CG72	CG9	CG90	CG95	CG100	CG101	CG102	CG103	CG104	CG105	CG106	CG107	CG108	CG11	CG112	CG113	CG115	CG116	CG12
Chr2	2922072	T	T	T	T	T	T	T	T	T	T	T	T	T	T	T	T	T	T	T	T	T	T	C	C	C	C	T	Y	T	T	C	T	T	T	T	T	T	T	T	T	T	T	T	T	T	T	T	C
Chr2	2922359	C	C	C	C	C	C	C	C	C	C	C	C	C	C	C	C	C	C	C	C	C	C	T	T	T	T	C	Y	C	C	T	C	C	C	C	C	C	C	C	C	C	C	C	C	C	C	C	T
Chr2	2922740	C	C	C	C	C	C	C	C	C	C	C	C	C	C	C	C	C	C	C	C	C	C	T	T	T	T	C	Y	C	C	T	C	C	C	C	C	C	C	C	C	C	C	C	C	C	C	C	T
Chr2	2924284	G	G	G	G	G	G	G	G	G	G	G	G	G	G	G	G	G	G	G	G	G	G	C	C	C	C	G	G	G	G	C	G	G	G	G	G	G	G	G	G	G	G	G	G	G	G	G	C
Chr2	2929697	T	T	T	T	T	T	T	T	T	T	T	T	T	T	T	T	T	T	T	T	T	T	C	C	C	C	T	Y	T	T	C	T	T	T	T	T	T	T	T	T	T	T	T	T	T	T	T	C
Chr2	2940755	A	A	A	A	A	A	A	A	A	A	A	A	A	A	A	A	A	A	A	A	A	A	T	T	T	T	A	W	A	A	T	A	A	A	A	A	A	A	A	A	A	A	A	A	A	A	A	T
Chr2	2940989	T	T	T	T	T	T	T	T	T	T	T	T	T	T	T	T	T	T	T	T	T	T	A	A	A	A	T	A	T	T	A	T	T	T	T	T	T	T	T	T	T	T	T	T	-	T	T	A
Chr2	2941256	G	G	G	G	G	G	G	G	G	G	G	G	G	G	G	G	G	G	G	G	G	-	T	T	T	T	G	K	G	G	T	G	G	G	G	G	G	G	G	G	G	G	G	G	G	G	G	T
Chr2	2951070	A	A	A	A	A	A	A	A	A	A	A	A	A	A	A	A	A	A	-	A	A	A	G	G	G	G	A	R	A	A	G	A	A	A	A	A	A	A	A	A	A	A	A	A	A	A	A	G
Chr2	2957764	C	C	C	C	C	C	C	C	C	C	C	C	C	C	C	C	C	C	C	C	C	C	T	T	T	T	C	Y	C	C	T	C	C	C	C	C	C	C	C	C	C	C	C	C	C	C	C	T
Chr2	2957782	C	C	C	C	C	C	C	C	C	C	C	C	C	C	C	C	C	C	C	C	C	C	G	G	G	G	C	S	C	C	G	C	C	C	C	C	C	C	C	C	C	C	C	C	C	C	C	G
Chr2	2957785	G	G	G	G	G	G	G	G	G	G	G	G	G	G	G	G	G	G	G	G	G	G	A	A	A	A	G	R	G	G	A	G	G	G	G	G	G	G	G	G	G	G	G	G	G	G	G	A
Chr2	2957835	C	C	C	C	C	C	C	C	C	C	C	C	C	C	C	C	C	C	C	C	C	C	T	T	T	T	C	Y	C	C	Y	C	C	C	C	C	C	C	C	C	C	C	C	C	C	C	C	T
Chr2	2961148	T	T	T	T	T	T	T	T	T	T	T	T	T	T	T	T	T	T	T	T	T	T	C	C	C	C	T	Y	T	T	Y	T	T	T	T	T	T	T	T	T	T	T	T	T	T	T	T	C
Chr2	2961503	C	C	C	C	C	C	C	C	C	C	C	C	C	C	C	C	C	C	C	C	C	C	A	A	A	A	C	M	C	C	M	C	C	C	C	C	C	C	C	C	C	C	C	C	C	C	C	A
Chr5	17138935	C	C	C	C	C	C	C	C	T	T	T	C	C	C	C	Y	C	C	C	C	Y	T	T	C	T	T	C	Y	C	C	T	Y	C	Y	T	Y	T	C	T	C	T	C	C	C	C	C	C	Y
Chr5	17139470	C	C	C	C	C	C	C	C	T	T	T	C	C	C	C	Y	C	C	C	C	Y	T	T	C	T	T	C	Y	C	C	T	Y	C	-	T	C	T	C	T	Y	T	C	C	C	C	C	C	Y
Chr5	17140226	A	A	A	A	A	A	A	A	G	G	G	A	A	A	A	R	A	A	A	A	G	G	G	A	G	G	A	R	A	A	G	R	A	A	G	R	G	A	G	A	G	A	A	A	A	A	A	-
Chr5	17141723	C	C	C	C	C	C	C	C	T	T	T	C	C	C	C	Y	C	C	C	C	T	T	T	C	T	T	C	Y	C	C	T	Y	C	Y	T	Y	T	C	T	Y	T	C	C	C	C	C	C	Y
Chr5	22288399	A	A	A	A	A	A	A	A	A	A	A	A	A	G	A	G	-	G	-	A	G	G	G	G	G	G	A	R	A	A	G	G	G	G	G	G	G	G	G	R	G	G	A	A	A	A	A	A
Chr5	22291923	A	A	A	A	A	A	A	A	A	A	A	A	A	G	A	G	G	G	G	A	G	G	G	G	G	G	A	R	A	A	G	G	G	G	G	G	G	G	G	R	G	G	A	A	A	A	A	A
Chr5	22291930	T	T	T	T	T	T	T	T	T	T	T	T	T	A	T	A	A	A	A	T	A	A	A	A	A	A	T	W	T	T	A	A	A	A	A	A	A	A	A	W	A	A	T	T	T	T	T	T
Chr5	22292332	A	A	A	A	A	A	A	A	A	A	A	A	A	G	A	G	G	G	G	A	G	G	G	G	G	G	A	R	A	A	G	G	G	G	G	G	G	G	G	R	G	G	A	A	A	A	A	A
Chr5	22292938	A	A	A	A	A	A	A	A	A	A	A	A	A	T	A	T	T	T	T	A	T	T	T	T	T	T	A	W	A	A	T	T	T	T	T	T	T	T	T	W	T	T	A	A	W	A	A	A
Chr5	22297390	T	T	T	T	T	T	T	T	T	T	T	T	T	C	T	C	C	C	C	T	C	C	C	C	C	C	T	Y	T	T	C	C	C	C	C	C	C	C	C	Y	C	C	T	T	T	T	T	T
Chr5	22299245	G	G	G	G	G	G	G	G	G	G	G	G	G	C	G	C	C	C	C	G	C	C	C	C	C	C	G	S	G	G	C	C	C	C	C	C	C	C	C	S	C	C	G	G	G	G	G	G
Chr4	2439414	T	T	T	T	T	T	T	T	T	T	T	T	T	T	T	Y	T	C	T	T	T	C	C	C	T	T	T	T	T	T	T	C	C	Y	C	Y	C	T	T	T	T	T	T	T	T	T	T	T
Chr3	19681547	C	C	C	C	C	C	C	C	C	C	C	C	C	C	C	C	C	C	C	C	C	C	C	T	C	C	T	C	C	T	C	C	C	C	C	C	-	C	T	C	C	C	C	C	C	C	C	C
[truncated: 67 more columns]

## Sheet: Sheet2
	Supplementary file 5 SNP haplotypes of the selected highly resistant and susceptible lines.
		pmG2.1														pmG5.2				pmG5.3							pmG3.1	pmG4.1	Phynotype
		Chr2	Chr2	Chr2	Chr2	Chr2	Chr2	Chr2	Chr2	Chr2	Chr2	Chr2	Chr2	Chr2	Chr2	Chr5	Chr5	Chr5	Chr5	Chr5	Chr5	Chr5	Chr5	Chr5	Chr5	Chr5	Chr3	Chr4	pm_2013S	pm_2014S	pm_2014A	pm_2016S	dm_2014S	dm_2014A	dm_2015A
	Position(bp)	2941256	2940989	2940755	2929697	2924284	2922740	2922359	2922072	2951070	2957764	2957782	2957785	2961148	2961503	17138935	17139470	17140226	17141723	22288399	22299245	22297390	22292938	22292332	22291930	22291923	19681547	2439414
	Ref	G	T	A	T	G	C	C	T	A	C	C	G	T	C	C	C	A	C	G	C	C	T	G	A	G	C	C
HS	CG1	G	T	A	T	G	C	C	T	A	C	C	G	T	C	C	C	A	C	A	G	T	A	A	T	A	C	T	53.556	32.716	31.25	93.3333	18.519	38.889	19.3333
	CG10	G	T	A	T	G	C	C	T	A	C	C	G	T	C	C	C	A	C	A	G	T	A	A	T	A	C	T	62	24.444	49.02	89.3333	44.444	50.327	39.6667
	CG109	G	T	A	T	G	C	C	T	A	C	C	G	T	C	C	C	A	C	A	G	T	A	A	T	A	C	T	50.889	49.846	43.056	96	45.679	24.306	36.6667
	CG110	G	T	A	T	G	C	C	T	A	C	C	G	T	C	C	C	A	C	A	G	T	A	A	T	A	C	T	50.667	36.296	36.601	100	46.667	38.889	43.6667
	CG111	G	T	A	T	G	C	C	T	A	C	C	G	T	C	C	C	A	C	A	G	T	A	A	T	A	C	T	31.333	53.056	23.529	100	30	50.98	34
	CG114	G	T	A	T	G	C	C	T	A	C	C	G	T	C	C	C	A	C	A	G	T	A	A	T	A	C	T	58	51.111	34.641	100	20	43.137	43.3333
	CG117	G	T	A	T	G	C	C	T	A	C	C	G	T	C	C	C	A	C	A	G	T	A	A	T	A	C	T	54.333	48.148	33.951	90	32.099	54.938	42.3333
	CG118	G	T	A	T	G	C	C	T	A	C	C	G	T	C	C	C	A	C	A	G	T	A	A	T	A	C	T	51.867	NA	34.127	94.6667	NA	53.175	42
	CG13	G	T	A	T	G	C	C	T	A	C	C	G	T	C	T	T	G	T	A	G	T	A	A	T	A	C	T	66.667	18.889	32.639	92	40	45.139	29
	CG15	G	T	A	T	G	C	C	T	A	C	C	G	T	C	T	T	G	T	A	G	T	A	A	T	A	C	T	52.889	28.611	NA	89.3333	35.556	NA	33.3333
	CG16	G	T	A	T	G	C	C	T	A	C	C	G	T	C	T	T	G	T	A	G	T	A	A	T	A	C	T	51.2	29.63	NA	89.3333	33.333	NA	30
	CG17	G	T	A	T	G	C	C	T	A	C	C	G	T	C	C	C	A	C	A	G	T	A	A	T	A	C	T	58.4	NA	30.065	100	NA	41.83	35.3333
	CG23	G	T	A	T	G	C	C	T	A	C	C	G	T	C	C	C	A	C	A	G	T	A	A	T	A	C	T	26.667	42.222	50.327	100	20	53.595	30.3333
	CG28	G	T	A	T	G	C	C	T	A	C	C	G	T	C	C	C	A	C	G	C	C	T	G	A	G	C	T	54.933	47.778	48.148	100	42.222	29.012	18
	CG31	G	T	A	T	G	C	C	T	A	C	C	G	T	C	C	C	A	C	A	G	T	A	A	T	A	C	T	49.6	52.623	49.02	100	13.333	30.719	5
	CG4	G	T	A	T	G	C	C	T	A	C	C	G	T	C	Y	Y	R	Y	G	C	C	T	G	A	G	C	Y	49.937	30.494	55.556	100	40	49.02	39.3333
	CG55	G	T	A	T	G	C	C	T	A	C	C	G	T	C	C	C	A	C	-	C	C	T	G	A	G	C	T	42.756	50	48.611	100	16.667	43.056	38
	CG61	G	T	A	T	G	C	C	T	A	C	C	G	T	C	C	C	A	C	G	C	C	T	G	A	G	C	C	28.444	53.704	51.852	100	12.222	34.568	35.3333
	CG62	G	T	A	T	G	C	C	T	-	C	C	G	T	C	C	C	A	C	-	C	C	T	G	A	G	C	T	56.2	NA	50.617	100	NA	36.42	39.3333
	CG78	G	T	A	T	G	C	C	T	A	C	C	G	T	C	C	C	A	C	A	G	T	A	A	T	A	C	T	64	55.556	50.617	100	24.444	25.926	NA
	CG93	G	T	A	T	G	C	C	T	A	C	C	G	T	C	Y	Y	G	T	G	C	C	T	G	A	G	C	T	46.889	38.272	53.086	97.3333	26.667	46.296	35.3333
HR	CG26	-	T	A	T	G	C	C	T	A	C	C	G	T	C	T	T	G	T	G	C	C	T	G	A	G	C	C	NA	1.111	17.284	20	11.111	33.333	18
	CG32	T	A	T	C	C	T	T	C	G	T	G	A	C	A	T	T	G	T	G	C	C	T	G	A	G	C	C	2.222	0.556	3.086	18.6667	12.346	31.481	4.66667
	CG35	T	A	T	C	C	T	T	C	G	T	G	A	C	A	C	C	A	C	G	C	C	T	G	A	G	T	C	1.022	0	6.944	29.3333	23.81	31.944	12.6667
	CG44	T	A	T	C	C	T	T	C	G	T	G	A	C	A	T	T	G	T	G	C	C	T	G	A	G	C	T	0	0	3.922	10.6667	6.667	22.222	12.6667
	CG63	T	A	T	C	C	T	T	C	G	T	G	A	C	A	T	T	G	T	G	C	C	T	G	A	G	C	T	3.244	7.778	6.79	17.3333	13.58	27.16	30
	CG69	G	T	A	T	G	C	C	T	A	C	C	G	T	C	C	C	A	C	A	G	T	A	A	T	A	T	T	NA	1.852	3.268	4	#N/A	#N/A	#N/A
	CG7	K	A	W	Y	G	Y	Y	Y	R	Y	S	R	Y	M	Y	Y	R	Y	R	S	Y	W	R	W	R	C	T	0.667	0	3.472	5.33333	8.889	34.722	23.3333
	CG70	G	T	A	T	G	C	C	T	A	C	C	G	T	C	C	C	A	C	A	G	T	A	A	T	A	C	T	0	0	NA	0	0	NA	29.6667
	CG72	G	T	A	T	G	C	C	T	A	C	C	G	T	C	C	C	A	C	A	G	T	A	A	T	A	T	T	0.333	1.852	NA	0	0	NA	NA
	CG9	T	A	T	C	C	T	T	C	G	T	G	A	Y	M	T	T	G	T	G	C	C	T	G	A	G	C	T	2.044	0	0.694	5.66667	15.278	36.111	26.3333
	CG90	G	T	A	T	G	C	C	T	A	C	C	G	T	C	Y	Y	R	Y	G	C	C	T	G	A	G	C	C	6.778	27.222	14.198	21.3333	12.222	28.395	22
	CG95	G	T	A	T	G	C	C	T	A	C	C	G	T	C	C	C	A	C	G	C	C	T	G	A	G	C	C	0.8	18.272	17.284	40	4.938	24.074	26
