# Supplementary material for: Identification of Novel Loci and Candidate Genes for Resistance to Powdery Mildew in a Resequenced Cucumber Germplasm
Source: Genes (Basel). 2021 Apr 16;12(4):584. doi: 10.3390/genes12040584 (PMC8072792; doi:10.3390/genes12040584)
Supplement: Supplementary file 1 [file genes-12-00584-s001.zip › genes-1137498-supplementary/Supplemenrary file4.4/2021-02-20 Supplementary file 6_S-genes.xlsx]

## Sheet: Sheet2
Supplementary file 6 S-genes haplotype in this study
		CsaPMR5	CsaPMR6-10				CsaPMR6-11		CsaPMR6-12			Phynotype
		Chr1	Chr5	Chr5	Chr5	Chr5	Chr5	Chr5	Chr5	Chr5	Chr5	dm_2014S	dm_2014A	dm_2015A	pm_2013S	pm_2014S	pm_2014A
	Position(bp)	18783418	18245090	18246398	18246463	18246974	22517695	22517918	24555866	24556497	24556713
	Ref	C	T	G	T	G	A	T	G	C	A
HS	CG1	C	A	A	A	T	A	T	G	C	A	18.519	38.889	19.3333	53.556	32.716	31.25
	CG10	C	A	A	A	T	G	C	R	C	A	44.444	50.327	39.6667	62	24.444	49.02
	CG109	C	A	A	A	T	A	T	R	Y	A	45.679	24.306	36.6667	50.889	49.846	43.056
	CG110	C	A	A	A	T	A	T	G	C	A	46.667	38.889	43.6667	50.667	36.296	36.601
	CG111	Y	A	A	A	T	A	T	A	C	A	30	50.98	34	31.333	53.056	23.529
	CG114	T	T	G	T	G	A	T	G	T	G	20	43.137	43.3333	58	51.111	34.641
	CG117	Y	W	A	A	T	R	Y	G	T	G	32.099	54.938	42.3333	54.333	48.148	33.951
	CG118	C	A	A	A	T	A	T	G	T	G	NA	53.175	42	51.867	NA	34.127
	CG13	T	A	A	A	T	A	T	G	T	G	40	45.139	29	66.667	18.889	32.639
	CG15	T	A	A	A	T	A	C	G	T	G	35.556	NA	33.3333	52.889	28.611	NA
	CG16	T	A	A	A	T	A	C	G	T	G	33.333	NA	30	51.2	29.63	NA
	CG17	T	A	A	A	T	A	T	G	T	G	NA	41.83	35.3333	58.4	NA	30.065
	CG23	C	A	A	A	T	A	T	G	T	G	20	53.595	30.3333	26.667	42.222	50.327
	CG28	C	T	G	T	G	A	T	G	T	G	42.222	29.012	18	54.933	47.778	48.148
	CG31	C	T	G	T	G	A	T	A	C	-	13.333	30.719	5	49.6	52.623	49.02
	CG4	C	W	G	W	G	A	T	A	T	A	40	49.02	39.3333	49.937	30.494	55.556
	CG55	C	A	A	A	T	G	C	G	-	G	16.667	43.056	38	42.756	50	48.611
	CG61	C	T	G	T	G	A	T	A	T	A	12.222	34.568	35.3333	28.444	53.704	51.852
	CG62	C	T	G	T	G	A	T	G	T	-	NA	36.42	39.3333	56.2	NA	50.617
	CG78	C	T	G	T	G	G	C	A	T	A	24.444	25.926	NA	64	55.556	50.617
	CG93	C	T	G	T	G	A	T	G	T	G	26.667	46.296	35.3333	46.889	38.272	53.086
HR	CG26	C	T	G	T	-	A	T	G	T	G	11.111	33.333	18	NA	1.111	17.284
	CG32	C	T	G	T	G	A	T	G	T	G	12.346	31.481	4.66667	2.222	0.556	3.086
	CG35	C	A	A	A	T	A	T	G	T	G	23.81	31.944	12.6667	1.022	0	6.944
	CG44	T	T	R	T	G	A	T	G	T	G	6.667	22.222	12.6667	0	0	3.922
	CG63	T	T	G	T	G	A	T	G	T	G	13.58	27.16	30	3.244	7.778	6.79
	CG69	C	T	G	T	G	G	C	A	C	A	NA	NA	NA	NA	1.852	3.268
	CG7	T	W	R	W	K	A	T	R	Y	G	8.889	34.722	23.3333	0.667	0	3.472
	CG70	C	T	G	T	G	G	C	A	T	A	0	NA	29.6667	0	0	NA
	CG72	C	T	G	T	G	G	C	A	T	-	0	NA	NA	0.333	1.852	NA
	CG9	C	T	R	W	G	A	T	G	T	G	15.278	36.111	26.3333	2.044	0	0.694
	CG90	C	W	G	T	K	A	T	G	T	G	12.222	28.395	22	6.778	27.222	14.198
	CG95	C	T	G	T	G	A	T	G	T	G	4.938	24.074	26	0.8	18.272	17.284
IR	CG100	C	T	G	T	G	A	T	G	T	G	NA	45.679	42	40.311	NA	20.988
	CG101	C	T	G	T	G	A	T	G	T	G	6.173	24.691	30	1.111	3.086	4.938
	CG102	C	T	G	T	G	A	T	G	T	G	22.222	32.716	28.6667	21.556	40.741	34.568
	CG103	C	T	G	T	G	A	T	A	T	A	22.222	34.568	36.6667	26.356	44.444	37.037
	CG104	C	T	G	T	G	A	T	R	T	R	36.667	35.185	32.6667	43.556	43.333	48.148
	CG105	C	T	G	T	G	A	T	R	T	G	9.722	33.987	26	0	12.346	0
	CG106	C	T	R	W	G	A	T	R	T	R	25.926	27.407	28.6667	25.556	38.889	43.704
	CG107	C	T	G	T	G	A	T	G	T	G	11.111	24.074	26	2.222	3.395	16.049
	CG108	C	T	G	T	G	A	T	G	T	G	27.16	42.593	38	35.6	27.901	25.926
	CG11	Y	A	A	A	T	A	T	R	Y	G	31.111	43.056	23.3333	46.667	32.222	28.472
	CG112	T	A	A	A	T	A	T	A	C	-	35.802	37.778	38	44.2	44.444	37.778
	CG113	C	A	A	A	T	A	T	G	T	R	28.395	45.455	35.3333	34.667	39.506	37.374
	CG115	Y	A	A	A	K	A	T	A	C	A	11.111	16.667	NA	NA	31.481	33.333
	CG116	Y	A	A	A	K	A	T	A	C	A	40.741	52.593	42	47.333	30.071	31.852
	CG12	T	T	G	T	G	A	Y	G	T	G	24.242	32.68	31	13.222	7.323	11.765
	CG120	C	T	G	T	G	A	T	G	T	G	31.111	56.209	43.3333	46.4	47.778	47.712
	CG14	T	A	A	A	K	A	T	G	C	A	NA	51.587	27.5	5.667	NA	10.317
	CG18	C	A	A	A	T	A	T	G	T	G	NA	47.059	27.3333	0	NA	34.641
	CG19	Y	W	-	A	K	A	T	R	Y	R	42.222	NA	45.3333	38.356	16.667	NA
	CG2	T	W	R	W	K	A	T	G	T	G	22.222	NA	42	37.556	33.951	NA
	CG20	T	A	A	A	T	A	T	G	T	G	NA	50.327	32.6667	31.2	NA	33.333
	CG201	C	T	G	T	G	A	T	G	T	G	24.444	50	39.3333	20.444	37.963	23.611
	CG21	Y	W	R	W	-	A	T	G	T	G	55.556	48.148	31.3333	5.6	16.667	9.259
	CG25	C	T	G	T	-	A	Y	G	T	G	37.778	45.185	40.6667	28.222	23.194	34.815
	CG27	C	T	G	T	G	A	T	G	T	G	18.889	43.59	19.3333	NA	28.395	41.88
	CG29	C	T	G	T	G	A	T	G	T	G	23.333	37.255	24.6667	40.756	36.667	41.83
	CG3	C	T	G	T	G	A	T	A	T	A	40	39.506	38	43.333	44.444	44.444
	CG30	C	T	G	T	G	A	T	R	T	R	24.691	23.611	17.6667	NA	40.741	38.194
	CG33	C	T	G	T	G	A	T	G	T	G	15.556	30.719	15.7778	NA	12.778	7.843
	CG36	T	T	G	T	G	A	T	G	T	G	20	23.529	12.6667	10.222	35.556	25.49
	CG37	C	A	A	A	T	A	T	G	T	G	20.202	36.111	7.33333	10	44.63	29.167
	CG39	C	T	G	T	G	A	T	G	T	G	28.395	44.444	35.3333	NA	11.111	6.944
	CG40	C	T	G	T	G	A	T	G	T	G	24.444	36.111	29.3333	4.933	0	12.963
	CG43	Y	A	A	A	T	A	T	A	C	A	34.444	49.02	24.6667	47.556	39.012	41.176
	CG45	C	A	A	A	T	A	T	R	Y	G	14.444	16.34	11.3333	16.222	21.111	21.569
	CG47	T	A	A	-	-	A	T	G	T	-	7.407	27.451	17	18.4	28.395	30.719
	CG49	T	T	G	T	G	G	C	A	T	A	NA	38.194	30	29.2	NA	30.556
	CG5	C	A	A	A	T	A	T	G	C	A	55.556	57.265	42	NA	33.889	25.641
	CG50	C	T	G	T	G	A	T	G	T	G	13.333	37.037	31.3333	NA	29.259	30.247
	CG51	T	T	R	W	K	G	C	G	T	G	NA	31.852	39.6667	0	NA	5.926
	CG54	C	T	G	T	G	G	C	-	T	A	NA	NA	NA	NA	NA	NA
	CG56	C	T	G	T	G	A	T	A	T	A	11.111	28.571	34.3333	9.556	41.975	38.095
	CG57	C	-	-	T	-	A	T	A	T	A	NA	NA	22.6667	NA	NA	NA
	CG58	C	T	G	T	G	A	T	G	T	G	NA	NA	42	NA	NA	NA
	CG59	C	T	G	T	-	-	T	G	T	G	7.778	34.641	38.3333	25.111	47.778	27.451
	CG6	Y	W	A	A	K	A	T	A	C	R	35.556	56.863	43.3333	49.778	44.444	33.987
	CG64	T	T	A	T	G	G	C	A	C	A	5.051	NA	NA	5	26.543	NA
	CG65	C	T	G	T	G	G	C	A	T	A	NA	NA	NA	NA	NA	NA
	CG66	C	T	G	T	G	A	T	A	T	-	NA	NA	NA	NA	NA	NA
	CG68	C	T	G	T	G	G	C	A	T	A	NA	NA	NA	NA	NA	4.938
	CG71	C	T	G	T	G	A	T	A	T	A	NA	NA	NA	NA	NA	NA
	CG74	C	T	G	T	G	G	C	A	C	-	NA	NA	NA	NA	NA	NA
	CG75	C	T	G	T	G	G	C	A	C	A	NA	NA	NA	NA	NA	NA
	CG77	C	T	G	T	G	G	C	A	C	-	NA	NA	NA	NA	NA	NA
	CG79	C	T	G	T	G	G	C	A	T	A	NA	NA	NA	NA	NA	NA
	CG8	-	A	A	A	T	A	T	R	C	A	31.313	45.752	32.6667	49.556	38.889	31.373
	CG80	C	T	G	T	G	G	C	A	T	A	NA	NA	NA	NA	NA	NA
	CG81	C	T	G	T	G	G	C	A	T	A	4.444	NA	NA	1.778	4.444	NA
	CG82	C	T	G	T	G	G	C	A	Y	A	11.111	NA	NA	0	0	NA
	CG83	C	T	G	T	G	G	C	A	T	A	11.111	NA	NA	10.133	0	NA
	CG84	C	T	G	T	G	A	T	A	T	A	NA	NA	NA	NA	NA	NA
	CG85	C	T	G	T	G	G	C	A	T	A	8.642	28.395	39.6667	25.6	31.25	49.383
	CG86	T	T	A	T	G	G	C	A	C	A	5.556	NA	NA	8	10.859	NA
	CG87	T	T	G	T	G	A	T	G	T	G	12.346	33.333	21.3333	15.289	9.877	19.753
	CG88	T	A	A	A	G	G	T	G	T	G	NA	28.105	18.6667	32.222	NA	33.333
	CG89	C	T	G	T	G	A	T	G	T	G	12.222	37.654	39.3333	36.444	29.444	48.148
	CG91	C	T	G	T	G	A	T	G	T	G	18.889	46.914	35	43.556	48.889	49.383
	CG92	Y	A	A	A	K	A	T	G	T	G	22.222	39.506	35.3333	37.556	45.802	41.975
	CG94	C	T	G	T	G	A	T	G	T	G	6.061	25.49	23.3333	1.333	24.747	5.229
	CG96	C	T	G	T	G	A	T	G	T	G	14.444	44.444	32.6667	43	42.222	36.42
	CG97	C	T	G	T	G	A	T	G	T	G	7.778	24.691	13	15.933	40	29.63
	CG98	C	T	G	T	G	A	T	G	T	G	17.284	39.506	30	18.8	29.012	30.247
	CG99	C	T	G	T	G	A	T	G	T	G	22.222	36.42	29.6667	5.067	18.333	11.111
