# Supplementary material for: Identification of Novel Loci and Candidate Genes for Resistance to Powdery Mildew in a Resequenced Cucumber Germplasm
Source: Genes (Basel). 2021 Apr 16;12(4):584. doi: 10.3390/genes12040584 (PMC8072792; doi:10.3390/genes12040584)
Supplement: Supplementary file 1 [file genes-12-00584-s001.zip › genes-1137498-supplementary/Supplemenrary file4.4/2021-02-20 Supplementary file 7_identified genes.xlsx]

## Sheet: Sheet1
Supplementary file 7 Haplotype of candidate gene identified in previous studies
Accession ID	Group of accession	ID in this study	Genotyping			Phenotyping
			Csa5G622830	CsGy5G015660 in Zhang et al. 2020	CsaMLO8 in Berg et al. 2015	pm_2013S	pm_2014S	pm_2014A	dm_2014S	dm_2014A	dm_2015A
SRR543216	East Asia	CG201	TT	R	Homozygous	20.444	37.963	23.611	24.444	50	39.3333
SRR543207	India	CG88	TT	R	NO	32.222	NA	33.333	NA	28.105	18.6667
SRR543217	East Asia	CG89	TT	R	NO	36.444	29.444	48.148	12.222	37.654	39.3333
SRR543218	East Asia	CG98	TT	R	NO	18.8	29.012	30.247	17.284	39.506	30
SRR543220	East Asia	CG91	TT	R	NO	43.556	48.889	49.383	18.889	46.914	35
SRR543221	East Asia	CG93	TT	R	Heterozygous	46.889	38.272	53.086	26.667	46.296	35.3333
SRR543222	East Asia	CG120	TT	R	NO	46.4	47.778	47.712	31.111	56.209	43.3333
SRR543223	East Asia	CG95	TT	R	Homozygous	0.8	18.272	17.284	4.938	24.074	26
SRR543224	East Asia	CG96	TT	R	Homozygous	43	42.222	36.42	14.444	44.444	32.6667
SRR543225	East Asia	CG99	TT	R	Heterozygous	5.067	18.333	11.111	22.222	36.42	29.6667
SRR543226	East Asia	CG94	TT	R	Homozygous	1.333	24.747	5.229	6.061	25.49	23.3333
SRR543227	East Asia	CG25	TT	R	NO	28.222	23.194	34.815	37.778	45.185	40.6667
SRR543228	East Asia	CG26	TT	R	Homozygous	NA	1.111	17.284	11.111	33.333	18
SRR543229	East Asia	CG100	TT	R	NO	40.311	NA	20.988	NA	45.679	42
SRR543231	East Asia	CG102	TT	R	Heterozygous	21.556	40.741	34.568	22.222	32.716	28.6667
SRR543232	East Asia	CG27	TT	R	NO	NA	28.395	41.88	18.889	43.59	19.3333
SRR543238	East Asia	CG103	TT	R	NO	26.356	44.444	37.037	22.222	34.568	36.6667
SRR543242	East Asia	CG97	TT	R	Homozygous	15.933	40	29.63	7.778	24.691	13
SRR543246	East Asia	CG62	TT	R	Homozygous	56.2	NA	50.617	NA	36.42	39.3333
SRR543249	East Asia	CG56	TT	R	-	9.556	41.975	38.095	11.111	28.571	34.3333
SRR543253	Eurasia	CG33	TT	R	Homozygous	NA	12.778	7.843	15.556	30.719	15.7778
SRR543255	Eurasia	CG110	TT	R	NO	50.667	36.296	36.601	46.667	38.889	43.6667
SRR543256	Eurasia	CG5	TT	R	NO	NA	33.889	25.641	55.556	57.265	42
SRR543259	Eurasia	CG37	TT	R	NO	10	44.63	29.167	20.202	36.111	7.33333
SRR543260	Eurasia	CG111	TT	R	NO	31.333	53.056	23.529	30	50.98	34
SRR543261	Eurasia	CG1	TT	R	NO	53.556	32.716	31.25	18.519	38.889	19.3333
SRR543262	Eurasia	CG112	TT	R	NO	44.2	44.444	37.778	35.802	37.778	38
SRR543264	Eurasia	CG39	TT	R	Homozygous	NA	11.111	6.944	28.395	44.444	35.3333
SRR543265	Eurasia	CG40	TT	R	Homozygous	4.933	0	12.963	24.444	36.111	29.3333
SRR543267	East Asia	CG101	TT	R	Homozygous	1.111	3.086	4.938	6.173	24.691	30
SRR543268	Eurasia	CG114	TT	R	NO	58	51.111	34.641	20	43.137	43.3333
SRR543269	Eurasia	CG7	TT	R	Heterozygous	0.667	0	3.472	8.889	34.722	23.3333
SRR543270	Eurasia	CG43	TT	R	NO	47.556	39.012	41.176	34.444	49.02	24.6667
SRR543273	Eurasia	CG8	TT	R	NO	49.556	38.889	31.373	31.313	45.752	32.6667
SRR543274	Eurasia	CG9	TT	R	Homozygous	2.044	0	0.694	15.278	36.111	26.3333
SRR543275	Eurasia	CG63	TT	R	Homozygous	3.244	7.778	6.79	13.58	27.16	30
SRR543276	Eurasia	CG47	CC	R	Homozygous	18.4	28.395	30.719	7.407	27.451	17
SRR543277	Eurasia	CG115	TT	R	NO	NA	31.481	33.333	11.111	16.667	NA
SRR543278	Eurasia	CG10	TT	R	NO	62	24.444	49.02	44.444	50.327	39.6667
SRR543280	Eurasia	CG116	TT	R	NO	47.333	30.071	31.852	40.741	52.593	42
SRR543282	Eurasia	CG13	TT	R	NO	66.667	18.889	32.639	40	45.139	29
SRR543287	India	CG17	TT	R	NO	58.4	NA	30.065	NA	41.83	35.3333
SRR543294	India	CG23	TT	R	NO	26.667	42.222	50.327	20	53.595	30.3333
SRR543234	East Asia	CG29	TT	S	NO	40.756	36.667	41.83	23.333	37.255	24.6667
SRR543236	East Asia	CG3	TT	S	NO	43.333	44.444	44.444	40	39.506	38
SRR543240	East Asia	CG31	TT	S	Heterozygous	49.6	52.623	49.02	13.333	30.719	5
SRR543248	East Asia	CG55	TT	S	NO	42.756	50	48.611	16.667	43.056	38
SRR543266	Eurasia	CG113	TT	S	NO	34.667	39.506	37.374	28.395	45.455	35.3333
SRR543283	India	CG14	TT	S	NO	5.667	NA	10.317	NA	51.587	27.5
SRR543291	India	CG21	TT	S	NO	5.6	16.667	9.259	55.556	48.148	31.3333
SRR543297	India	CG51	TT	S	NO	0	NA	5.926	NA	31.852	39.6667
SRR543302	Xishuangbanna	CG69	TT	S	NO	NA	1.852	3.268	NA	NA	NA
SRR543305	Xishuangbanna	CG72	TT	S	NO	0.333	1.852	NA	0	NA	NA
SRR543309	Xishuangbanna	CG78	TT	S	NO	64	55.556	50.617	24.444	25.926	NA
SRR543312	Xishuangbanna	CG81	TT	S	NO	1.778	4.444	NA	4.444	NA	NA
SRR543313	Xishuangbanna	CG82	TT	S	NO	0	0	NA	11.111	NA	NA
SRR543314	Xishuangbanna	CG83	TT	S	NO	10.133	0	NA	11.111	NA	NA
SRR543316	Xishuangbanna	CG85	TT	S	NO	25.6	31.25	49.383	8.642	28.395	39.6667
SRR816009	East Asia	CG61	TT	S	NO	28.444	53.704	51.852	12.222	34.568	35.3333
SRR543230	East Asia	CG108	TT	H	Homozygous	35.6	27.901	25.926	27.16	42.593	38
SRR543235	East Asia	CG30	TT	H	NO	NA	40.741	38.194	24.691	23.611	17.6667
SRR543292	India	CG20	TT	H	NO	31.2	NA	33.333	NA	50.327	32.6667
SRR543203	India	CG86	TT	H	NO	8	10.859	NA	5.556	NA	NA
SRR543204	India	CG64	TT	H	NO	5	26.543	NA	5.051	NA	NA
SRR543219	East Asia	CG90	TT	H	NO	6.778	27.222	14.198	12.222	28.395	22
SRR543237	East Asia	CG4	TT	H	NO	49.937	30.494	55.556	40	49.02	39.3333
SRR543243	East Asia	CG105	TT	H	Heterozygous	0	12.346	0	9.722	33.987	26
SRR543244	East Asia	CG106	TT	H	Heterozygous	25.556	38.889	43.704	25.926	27.407	28.6667
SRR543245	East Asia	CG107	TT	H	NO	2.222	3.395	16.049	11.111	24.074	26
SRR543247	East Asia	CG59	TT	H	NO	25.111	47.778	27.451	7.778	34.641	38.3333
SRR543252	Eurasia	CG32	TT	H	Homozygous	2.222	0.556	3.086	12.346	31.481	4.66667
SRR543254	Eurasia	CG109	TT	H	NO	50.889	49.846	43.056	45.679	24.306	36.6667
SRR543257	Eurasia	CG35	CC	H	Homozygous	1.022	0	6.944	23.81	31.944	12.6667
SRR543258	Eurasia	CG36	CC	H	Homozygous	10.222	35.556	25.49	20	23.529	12.6667
SRR543263	Eurasia	CG6	TT	H	NO	49.778	44.444	33.987	35.556	56.863	43.3333
SRR543271	Eurasia	CG44	CC	H	Homozygous	0	0	3.922	6.667	22.222	12.6667
SRR543272	Eurasia	CG45	TC	H	Heterozygous	16.222	21.111	21.569	14.444	16.34	11.3333
SRR543279	Eurasia	CG11	TT	H	NO	46.667	32.222	28.472	31.111	43.056	23.3333
SRR543281	India	CG12	TC	H	Heterozygous	13.222	7.323	11.765	24.242	32.68	31
SRR543284	India	CG15	TT	H	NO	52.889	28.611	NA	35.556	NA	33.3333
SRR543285	India	CG16	TT	H	NO	51.2	29.63	NA	33.333	NA	30
SRR543288	India	CG18	TT	H	NO	0	NA	34.641	NA	47.059	27.3333
SRR543289	India	CG117	TT	H	NO	54.333	48.148	33.951	32.099	54.938	42.3333
SRR543290	India	CG19	TT	H	NO	38.356	16.667	NA	42.222	NA	45.3333
SRR543293	India	CG2	TC	H	Heterozygous	37.556	33.951	NA	22.222	NA	42
SRR543296	India	CG50	TT	H	NO	NA	29.259	30.247	13.333	37.037	31.3333
SRR543298	India	CG92	TT	H	NO	37.556	45.802	41.975	22.222	39.506	35.3333
SRR543233	East Asia	CG28	TT	H	NO	54.933	47.778	48.148	42.222	29.012	18
SRR543286	India	CG49	TT	H	NO	29.2	NA	30.556	NA	38.194	30
SRR543295	India	CG118	TT	H	NO	51.867	NA	34.127	NA	53.175	42
SRR543303	Xishuangbanna	CG70	TT	H	NO	0	0	NA	0	NA	29.6667
